# Supplementary material for: Association of Asymmetric and Symmetric Dimethylarginine with Inflammation in the Population-Based Study of Health in Pomerania
Source: Biomolecules. 2023 Nov 4;13(11):1612. doi: 10.3390/biom13111612 (PMC10669713; doi:10.3390/biom13111612)
Supplement: Supplementary file 1 [file biomolecules-13-01612-s001.zip]

Archive with 1 entries (1 files):
- biomolecules-2595560-supplementary.pdf
